# Supplementary material for: The Antihypertensive Drug Telmisartan Protects Oligodendrocytes from Cholesterol Accumulation and Promotes Differentiation by a PPAR-γ-Mediated Mechanism
Source: Int J Mol Sci. 2021 Aug 30;22(17):9434. doi: 10.3390/ijms22179434 (PMC8431237; doi:10.3390/ijms22179434)
Supplement: Supplementary file 1 [file ijms-22-09434-s001.zip]

Archive with 1 entries (1 files):
- ijms-1327779-supplementary.pdf
